# Supplementary material for: How much should we still worry about QTc prolongation in rifampicin-resistant tuberculosis? ECG findings from TB-PRACTECAL clinical trial
Source: Antimicrob Agents Chemother. 2024 Jun 6;68(7):e00536-24. doi: 10.1128/aac.00536-24 (PMC11232376; doi:10.1128/aac.00536-24)
Supplement: Supplemental Appendix A3 — Summary of observed QTcF and modeled QTcF. [file aac.00536-24-s0001.xlsx]

## Sheet: notes
	ECG data: Aug2022
	mITT & ED: Oct 2022
	Total	552
	ITT=0	-2		-2	Not dispensed any medication
	Exclusions	-113		-1	High QT at screening
				-1	Dextrocardia (reverse lead in ECG)
				-111	Randomised before 01/Sep/2020 (18Mar21 -168+30)
	Sample	437		(this includes 40 mitt=0)
				19	Negative baseline culture
				1	Not meeting inclusion criteria
				20	Rifampicin sensitive
	Abreviations :
	Regimen 1 = BPaLM
	Regimen 2 = BPaLC
	Regimen 3 = BPaL
	Other notes:
	qt.baseline. n=4 participants had no baseline because the baseline ECG was not good tracing
	qt 500 n=4 people with at>500 in the study pop. 3/4 in SoC. 1/4 in Regimen2

## Sheet: A3 Summary QT per visit (108w)
			OBSERVED QTcF									MODELLED QTcF
#	rand.arm2	visit week	count	mean QTcF	sd	median	q25	q75	min	max		QTcF	95%CI
19	Regimen 1 = BPaLM	0	109	396.174	17.6716	395.667	384.667	409	354.333	437		396.8	[393.4, 400.3]
20	Regimen 1 = BPaLM	1	111	419.748	21.8136	419.667	405.167	431.5	369	484.333		418.8	[415.6, 421.9]
21	Regimen 1 = BPaLM	2	111	421.282	21.9346	420	405.667	433.333	374.667	480.667		422.6	[419.4, 425.7]
22	Regimen 1 = BPaLM	3	99	421.187	22.5063	419.333	406.833	437.333	378.667	477.667		423.8	[420.7, 426.9]
23	Regimen 1 = BPaLM	4	109	422.173	21.1845	423	409.333	437.333	373.667	477.667		424.3	[421.3, 427.3]
24	Regimen 1 = BPaLM	5	97	425.732	22.0622	424.333	411.333	440	368.667	485		424.5	[421.6, 427.4]
25	Regimen 1 = BPaLM	6	93	427.004	21.1599	428	414.333	440.333	381	473.667		424.6	[421.7, 427.5]
26	Regimen 1 = BPaLM	7	83	429.261	19.6094	428	418.167	442.333	388.667	471		424.6	[421.7, 427.5]
27	Regimen 1 = BPaLM	8	98	427.568	21.5214	426.333	413	440.75	382	488.333		424.6	[421.7, 427.5]
28	Regimen 1 = BPaLM	12	98	422.614	18.5873	422.167	408.667	435.25	380	469.667		424.5	[421.6, 427.4]
29	Regimen 1 = BPaLM	16	92	423.98	16.4744	425.333	412.417	435.25	375.333	468.333		424.3	[421.3, 427.3]
30	Regimen 1 = BPaLM	20	94	424.963	20.2433	425.5	412.833	439.333	368	468		424.2	[421.0, 427.3]
31	Regimen 1 = BPaLM	24	91	423.899	18.0723	425	410.667	436.167	388.333	470		424	[420.8, 427.3]
32	Regimen 1 = BPaLM	32	82	410.951	17.2174	410.5	400.083	422.833	362	451.667		--	--
33	Regimen 1 = BPaLM	40	82	410.872	17.2454	410	399.333	422.833	371.667	453		--	--
34	Regimen 1 = BPaLM	48	80	406.342	19.2752	405	394.167	421	363.667	446		--	--
35	Regimen 1 = BPaLM	72	80	405.698	16.4767	407.5	393.917	416.833	357.667	443		--	--
36	Regimen 1 = BPaLM	108	84	403.206	18.8815	401.833	388.583	416.083	355.667	454.333		--	--
37	Regimen 2 = BPaLC	0	108	395.272	19.6525	394	381.25	409.5	356.333	442.667		395.9	[392.4, 399.3]
38	Regimen 2 = BPaLC	1	107	417.134	21.3367	414	403.667	431	376.333	496		416.4	[413.2, 419.6]
39	Regimen 2 = BPaLC	2	107	420.639	19.6706	419.333	407.833	431.5	371.333	462.333		421.7	[418.5, 424.9]
40	Regimen 2 = BPaLC	3	93	421.832	21.6384	420	406.667	435.667	358.333	466		424.3	[421.2, 427.5]
41	Regimen 2 = BPaLC	4	104	424.665	20.0627	422.333	411.25	436.417	366	466.333		426.1	[423.0, 429.1]
42	Regimen 2 = BPaLC	5	92	428.505	19.8926	427.667	415.5	441.667	367.333	472.667		427.3	[424.4, 430.3]
43	Regimen 2 = BPaLC	6	90	428.698	22.7149	427.833	413.333	444.75	338.333	476.667		428.3	[425.4, 431.3]
44	Regimen 2 = BPaLC	7	87	431.011	21.8885	430.333	415.5	445.667	352.667	478		429.2	[426.3, 432.1]
45	Regimen 2 = BPaLC	8	97	430.942	19.9844	430	418.667	443.333	367.333	485.333		429.9	[427.0, 432.8]
46	Regimen 2 = BPaLC	12	94	428.918	18.842	428.5	415.417	442.333	384.667	471.5		432	[429.1, 435.0]
47	Regimen 2 = BPaLC	16	90	433.513	19.7299	430.833	419.75	447.083	395	502.667		433.6	[430.5, 436.6]
48	Regimen 2 = BPaLC	20	85	435.224	19.5926	433.333	423.333	448.333	390.5	479.333		434.7	[431.5, 438.0]
49	Regimen 2 = BPaLC	24	83	435.58	18.088	436	423.333	447.833	395.333	490		435.7	[432.4, 439.1]
50	Regimen 2 = BPaLC	32	74	419.964	20.4994	418.833	403.083	433.917	383	467.333		--	--
51	Regimen 2 = BPaLC	40	73	413.6	19.3199	411.667	401.667	427.333	375	455.333		--	--
52	Regimen 2 = BPaLC	48	71	410.192	18.382	410.333	398.833	421.5	374.333	455.333		--	--
53	Regimen 2 = BPaLC	72	66	402.737	16.7389	402.167	390.75	417	365.333	442.333		--	--
54	Regimen 2 = BPaLC	108	63	401.608	18.0458	402.333	388.333	413.333	369.667	457		--	--
55	Regimen 3 = BPaL	0	107	398.411	18.5042	397	385.167	411.167	351	436		398.8	[395.3, 402.3]
56	Regimen 3 = BPaL	1	105	418.454	19.4878	415	404	436.667	378.5	471.667		417.1	[413.9, 420.3]
57	Regimen 3 = BPaL	2	104	420.829	21.0466	417.5	405.167	435.083	368.333	478		420.4	[417.2, 423.6]
58	Regimen 3 = BPaL	3	94	422.074	22.9526	423.167	406.167	437.167	384	488.667		421.4	[418.3, 424.6]
59	Regimen 3 = BPaL	4	102	420.67	21.1451	421.167	406.25	434.5	374.5	485.333		421.9	[418.8, 424.9]
60	Regimen 3 = BPaL	5	89	423.266	22.3269	420.333	407.5	438.667	375.5	488.667		422.1	[419.1, 425.0]
61	Regimen 3 = BPaL	6	87	423.019	21.649	421.333	409.5	436.5	369.667	471		422.2	[419.2, 425.1]
62	Regimen 3 = BPaL	7	88	422.754	22.4787	420	407.667	438.417	382	484		422.2	[419.3, 425.1]
63	Regimen 3 = BPaL	8	97	421.83	20.9434	423	406	434.333	375.333	481.667		422.2	[419.3, 425.1]
64	Regimen 3 = BPaL	12	92	423.17	19.3541	422.333	410.75	434.333	365.333	474		422.2	[419.2, 425.1]
65	Regimen 3 = BPaL	16	86	422.469	16.9012	420.167	411.417	434.583	388.333	464.667		422.1	[419.0, 425.1]
66	Regimen 3 = BPaL	20	87	423.408	16.9251	421.333	412.667	433.833	382	469.667		422	[418.8, 425.2]
67	Regimen 3 = BPaL	24	84	422.98	18.515	422	411.667	434.75	378	459		421.9	[418.5, 425.2]
68	Regimen 3 = BPaL	32	80	415.554	18.5309	415.5	401.583	426.833	377.667	473		--	--
69	Regimen 3 = BPaL	40	79	413.127	19.4079	412	401.667	422.333	369.333	464		--	--
70	Regimen 3 = BPaL	48	78	412.453	18.4569	409.5	399.167	423.583	375	475.667		--	--
71	Regimen 3 = BPaL	72	76	409.533	16.0279	411.333	399.917	422.083	359.667	443		--	--
72	Regimen 3 = BPaL	108	63	409.339	18.8219	409	398	421.167	366.333	455.667		--	--
